# Supplementary material for: Madurastatins with Imidazolidinone Rings: Natural Products or Side-Reaction Products from Extraction Solvents?
Source: Int J Mol Sci. 2023 Dec 25;25(1):301. doi: 10.3390/ijms25010301 (PMC10779116; doi:10.3390/ijms25010301)
Supplement: Supplementary file 1 [file ijms-25-00301-s001.zip]

Archive with 1 entries (1 files):
- ijms-2764966-supplementary.pdf
